# Supplementary material for: Evaluation of the ocular surface characteristics and Demodex infestation in paediatric and adult blepharokeratoconjunctivitis
Source: BMC Ophthalmol. 2019 Mar 7;19:67. doi: 10.1186/s12886-019-1074-5 (PMC6407278; doi:10.1186/s12886-019-1074-5)
Supplement: Supplementary file 1 — Raw data for BKC study. Clinical data of ocular surface characteristics in controls and BKC patients. (XLSX 17 kb) [file 12886_2019_1074_MOESM1_ESM.xlsx]

## Sheet: Sheet1
sn	pgroup	gender	agroup	age	comp	iage	delay	rechalazia	antivirus	eye	but	schirmer	flscore	nvgrade	infiltration	ulceration	scarring	secretion	hyperemia	tela	mgq	mgexp	demodex	demodexno
B-0	BKC	Female	Children	<16	2	11	2	No chalazia	No	OD	4	6	3	12	No	No	No	No	No	Yes	0	2	No	0
B-1	BKC	Male	Children	<16	1	4	1	No chalazia	No	OD	3	15	4	12	Yes	No	Yes	No	No	No	0	0	No	0
B-10	BKC	Male	Children	<16	1	3	5	Recurrent chalazia	No	OS	3	14	1	8	Yes	No	Yes	No	No	No	2	2	No	0
B-11	BKC	Male	Children	<16	1	5	0	No chalazia	No	OD	4	15	3	9	Yes	No	No	No	No	No	6	0	No	0
B-12	BKC	Female	Adult	>16	1	22	0	Recurrent chalazia	No	OD	3	7	2	6	Yes	No	Yes	No	Yes	Yes	0	1	No	0
B-13	BKC	Female	Children	<16	2,3,5,6	15	1	Recurrent chalazia	No	OS	4	30	5	12	Yes	Yes	No	Yes	Yes	No	8	0	Yes	3
B-14	BKC	Female	Children	<16	1,6	6	1	Recurrent chalazia	No	OS	3	10	4	6	Yes	No	Yes	Yes	Yes	No	4	1	No	0
B-15	BKC	Female	Children	<16	1,5,6	9	2	Recurrent chalazia	Anti-virus	OD	3	30	3	15	Yes	No	Yes	Yes	No	Yes	0	0	No	0
B-16	BKC	Female	Adult	>16	1,2,7	28	1	Recurrent chalazia	No	OD	4	10	3	6	Yes	Yes	No	No	Yes	Yes	8	3	Yes	1
B-17	BKC	Female	Children	<16	1	6	6	Recurrent chalazia	Anti-virus	OS	3	30	5	14	No	No	Yes	Yes	Yes	Yes	3	1	No	0
B-18	BKC	Female	Adult	>16	1	29	0	Recurrent chalazia	Anti-virus	OD	4	7	4	12	Yes	No	No	No	No	No	4	2	No	0
B-19	BKC	Male	Children	<16	2,8	13	1	No chalazia	No	OS	5	6	3	15	No	No	Yes	No	Yes	Yes	0	1	No	0
B-2	BKC	Female	Children	<16	1	4	1	No chalazia	No	OD	5	10	1	0	No	No	No	No	No	No	8	2	No	0
B-20	BKC	Female	Children	<16	1	4	2	Recurrent chalazia	Anti-virus	OD	5	12	3	12	Yes	No	Yes	Yes	Yes	Yes	8	3	Yes	1
B-21	BKC	Female	Adult	>16	1	25	1	Recurrent chalazia	No	OS	3	5	1	0	No	No	Yes	No	No	No	8	1	Yes	4
B-22	BKC	Male	Adult	>16	1,2	22	1	No chalazia	No	OD	2	30	4	4	No	No	Yes	Yes	Yes	Yes	8	3	Yes	4
B-23	BKC	Female	Adult	>16	1	17	1	Recurrent chalazia	No	OS	4	8	2	0	No	No	No	No	Yes	Yes	8	3	No	0
B-24	BKC	Male	Adult	>16	1	30	0	No chalazia	No	OD	3	8	2	0	No	No	No	No	No	No	8	3	No	0
B-26	BKC	Female	Adult	>16	1,2	31	0	Recurrent chalazia	No	OS	4	30	0	0	Yes	No	No	No	Yes	No	2	2	No	0
B-27	BKC	Female	Adult	>16	1,2	26	1	Recurrent chalazia	Anti-virus	OS	3	6	3	0	No	No	No	Yes	Yes	Yes	8	0	No	0
B-28	BKC	Female	Adult	>16	5,7	44	1	Recurrent chalazia	No	OD	4	5	3	0	No	No	No	Yes	No	No	6	1	Yes	3
B-29	BKC	Female	Children	<16	1,7	12	4	Recurrent chalazia	No	OD	5	15	2	12	Yes	No	Yes	Yes	No	No	0	0	Yes	5
B-3	BKC	Female	Adult	>16	2,5	21	2	Recurrent chalazia	Anti-virus	OS	3	15	5	12	Yes	Yes	Yes	Yes	Yes	Yes	8	3	Yes	4
B-30	BKC	Female	Adult	>16	4	32	1	No chalazia	No	OD	2	2	1	0	No	No	No	No	No	No	8	3	No	0
B-31	BKC	Female	Children	<16	2	9	2	Recurrent chalazia	No	OS	3	30	3	20	No	No	Yes	No	Yes	Yes	0	2	Yes	1
B-32	BKC	Female	Adult	>16	3	27	2	Recurrent chalazia	No	OD	3	9	6	6	Yes	No	No	Yes	Yes	Yes	8	3	Yes	1
B-33	BKC	Male	Adult	>16	1	49	1	Recurrent chalazia	No	OS	4	5	3	0	No	No	No	Yes	Yes	Yes	7	2	Yes	2
B-34	BKC	Male	Adult	>16	1	21	4	Recurrent chalazia	No	OD	3	10	3	6	No	No	No	No	Yes	Yes	6	1	No	0
B-35	BKC	Male	Adult	>16	1	36	2	Recurrent chalazia	No	OD	3	30	0	6	Yes	No	No	Yes	Yes	Yes	8	0	No	0
B-36	BKC	Female	Adult	>16	1	18	1	No chalazia	No	OS	2	14	5	0	No	No	No	Yes	Yes	Yes	8	0	Yes	2
B-37	BKC	Female	Adult	>16	1,2	26	1	Recurrent chalazia	No	OD	2	5	3	0	No	No	No	No	No	Yes	16	1	Yes	5
B-38	BKC	Male	Adult	>16	1	29	1	Recurrent chalazia	No	OD	3	6	5	15	No	No	Yes	Yes	Yes	Yes	8	3	Yes	1
B-39	BKC	Female	Children	<16	1,3	8	2	Recurrent chalazia	No	OS	2	4	4	12	No	No	No	Yes	Yes	Yes	3	1	Yes	5
B-4	BKC	Male	Adult	>16	1,2,6	16	1	Recurrent chalazia	Anti-virus	OD	2	8	1	6	Yes	No	Yes	Yes	Yes	Yes	8	0	No	0
B-40	BKC	Male	Adult	>16	1,2	24	1	Recurrent chalazia	No	OD	3	5	2	4	No	No	Yes	Yes	Yes	Yes	4	2	Yes	2
B-41	BKC	Female	Adult	>16	1	27	2	Recurrent chalazia	No	OD	5	16	5	12	No	No	Yes	Yes	Yes	Yes	8	3	Yes	1
B-42	BKC	Female	Adult	>16	0	32	0	Recurrent chalazia	No	OD	5	11	4	0	No	No	No	No	No	Yes	8	3	Yes	1
B-43	BKC	Female	Children	<16	1,2	6	5	Recurrent chalazia	No	OD	3	10	4	17	No	No	Yes	Yes	No	No	7	0	Yes	2
B-44	BKC	Female	Adult	>16	1,2,6	27	2	No chalazia	Anti-virus	OS				8	No	Yes	No	Yes	No	Yes	8	3	No	0
B-45	BKC	Female	Adult	>16	1	27	2	Recurrent chalazia	No	OD	3	2	3	0	No	No	No	Yes	Yes	Yes	5	1	Yes	2
B-46	BKC	Female	Adult	>16	1	27	1	No chalazia	No	OS	2	25	2	0	No	No	No	Yes	Yes	Yes	8	1	Yes	8
B-5	BKC	Female	Children	<16	1	5	4	No chalazia	No	OD	3	10	7	12	No	No	No	No	Yes	Yes	8	3	Yes	2
B-51	BKC	Female	Adult	>16	1	16	5	No chalazia	No	OD	4	30	3	4	Yes	Yes	No	Yes	Yes	Yes	8	3	Yes	1
B-52	BKC	Female	Adult	>16	1	24	1	No chalazia	Anti-virus	OD		2	3	0	Yes	No	No	Yes	Yes	Yes	10	2	Yes	2
B-6	BKC	Female	Children	<16	1	15	1	Recurrent chalazia	Anti-virus	OD	7	10	2	12	No	No	Yes	No	No	Yes	8	3	Yes	1
B-7	BKC	Female	Adult	>16	3,6	35	0	Recurrent chalazia	No	OD	2	13	5	12	No	No	Yes	Yes	Yes	Yes	8	3	Yes	3
B-8	BKC	Female	Adult	>16	1	24	1	Recurrent chalazia	Anti-virus	OD	4	5	0	16	No	No	Yes	Yes	No	No	9	0	No	0
C-0	BKC	Female	Children	<16	4	8	0	Recurrent chalazia	No	OD	2	14	8	12	No	No	No	Yes	Yes	Yes	9	3	Yes	1
C-1	BKC	Female	Adult	>16	4	34	0	Recurrent chalazia	No	OS	2	8	2	0	No	No	No	No	No	No	0	0	No	0
C-4	BKC	Female	Adult	>16	7	38	0	Recurrent chalazia	No	OD	3	5	2	0	No	No	No	No	Yes	Yes	4	2	Yes	1
N-1	Control	Male	Adult	>16						OD	10	4	0								4	1	No	0
N-10	Control	Male	Adult	>16						OD	6	10	0								0	0	No	0
N-11	Control	Female	Children	<16						OD	8	6	0								0	0	No	0
N-12	Control	Male	Children	<16						OD	10	20	0								0	0	No	0
N-13	Control	Male	Children	<16						OD	8	20	0								0	0	No	0
N-14	Control	Male	Adult	>16						OD	6	10	0								0	0	No	0
N-15	Control	Female	Adult	>16						OD	8	15	0								2	1	Yes	1
N-16	Control	Male	Adult	>16						OD	5	8	0								0	0	No	0
N-17	Control	Female	Adult	>16						OD	5	18	0								0	0	No	0
N-18	Control	Male	Children	<16						OD	6	18	0								0	0	No	0
N-19	Control	Male	Adult	>16						OD	3	15	0								4	2	Yes	1
N-2	Control	Female	Children	<16						OD	10	30	0								0	0	No	0
N-20	Control	Female	Children	<16						OD	10	30	1								1	0	Yes	1
N-21	Control	Female	Children	<16						OD	7	20	0								0	0	No	0
N-22	Control	Female	Children	<16						OD	5	10	0								0	0	Yes	3
N-23	Control	Male	Children	<16						OD	6	8	0								0	0	No	0
N-24	Control	Female	Adult	>16						OD	4	14	0								0	0	Yes	2
N-25	Control	Female	Adult	>16						OD	10	30	0								1	0	No	0
N-26	Control	Male	Adult	>16						OD	5	5	1								0	0	No	0
N-27	Control	Male	Adult	>16						OD	10	15	0								0	0	Yes	3
N-28	Control	Female	Adult	>16						OD	5	8	0								0	0	No	0
N-29	Control	Male	Adult	>16						OD	7	3	0								4	1	No	0
N-3	Control	Female	Children	<16						OD	8	20	0								0	0	No	0
N-30	Control	Female	Adult	>16						OD	5	5	0								0	0	No	0
N-31	Control	Female	Adult	>16						OD	10	20	0								0	0	No	0
N-32	Control	Male	Children	<16						OD	10	8	0								4	0	No	0
N-33	Control	Female	Adult	>16						OD	10	15	0								0	0	No	0
N-34	Control	Female	Adult	>16						OD	5	8	0								4	1	No	0
N-35	Control	Female	Adult	>16						OD	10	10	0								0	0	No	0
N-36	Control	Female	Adult	>16						OD	5	30	0								0	0	No	0
N-37	Control	Female	Adult	>16						OD	4	8	1								0	0	Yes	1
N-38	Control	Female	Children	<16						OS	10	30	0								0	0	No	0
N-39	Control	Female	Children	<16						OS	8	20	0								0	0	No	0
N-4	Control	Male	Adult	>16						OD	8	4	0								0	0	No	0
N-40	Control	Female	Adult	>16						OS	5	16	0								0	0	Yes	1
N-41	Control	Female	Children	<16						OS	5	6	0								0	0	No	0
N-42	Control	Female	Adult	>16						OS	10	30	0								0	0	No	0
N-43	Control	Female	Adult	>16						OS	10	15	0								0	0	Yes	1
N-44	Control	Female	Adult	>16						OS	5	14	0								4	2	Yes	1
N-45	Control	Female	Adult	>16						OS	10	12	0								0	0	Yes	2
N-46	Control	Female	Children	<16						OD	8	11	0								0	0	No	0
N-47	Control	Female	Children	<16						OD	10	25	0								0	0	No	0
N-48	Control	Female	Adult	>16						OD	8	13	0								0	0	No	0
N-49	Control	Female	Adult	>16						OD	10	6	0								5	1	No	0
N-5	Control	Female	Adult	>16						OD	5	5	0								0	0	No	0
N-50	Control	Female	Children	<16						OD	10	30	0								0	0	No	0
N-6	Control	Female	Adult	>16						OD	5	8	0								2	2	Yes	4
N-7	Control	Male	Adult	>16						OD	8	20	0								1	0	No	0
N-8	Control	Female	Adult	>16						OD	6	25	0								1	0	Yes	5
N-9	Control	Male	Adult	>16						OD	8	18	0								2	1	No	0
